# Supplementary material for: Real-World Use of Anifrolumab for Articular Involvement in Systemic Lupus Erythematosus: A Monocentric Case Series and Systematic Review
Source: J Pers Med. 2025 Nov 10;15(11):546. doi: 10.3390/jpm15110546 (PMC12653201; doi:10.3390/jpm15110546)
Supplement: Supplementary file 1 [file jpm-15-00546-s001.zip]

Archive with 1 entries (1 files):
- jpm-3822733-supplementary.pdf
